# Supplementary material for: Evaluation of Physicochemical Properties and Prebiotics Function of a Bioactive Pleurotus eryngii Aqueous Extract Powder Obtained by Spray Drying
Source: Nutrients. 2024 May 21;16(11):1555. doi: 10.3390/nu16111555 (PMC11173815; doi:10.3390/nu16111555)
Supplement: Supplementary file 1 [file nutrients-16-01555-s001.zip]

Archive with 1 entries (1 files):
- nutrients-2993738-supplementary.pdf
